# Supplementary material for: Cytokine Profile Analysis During Sialodacryoadenitis Virus and Mouse Hepatitis Virus JHM Strain Infection in Primary Mixed Microglia and Astrocyte Culture—Preliminary Research
Source: Cells. 2025 Apr 25;14(9):637. doi: 10.3390/cells14090637 (PMC12071255; doi:10.3390/cells14090637)
Supplement: Supplementary file 1 [file cells-14-00637-s001.zip]

Archive with 1 entries (1 files):
- cells-3531817-supplementary.pdf
